# Supplementary material for: Inherited bone marrow failure syndromes: phenotype as a tool for early diagnostic suspicion at a major reference center in Mexico
Source: Front Genet. 2024 Jan 24;14:1293929. doi: 10.3389/fgene.2023.1293929 (PMC10848162; doi:10.3389/fgene.2023.1293929)
Supplement: Supplementary file 3 [file Table1.XLSX]

## Sheet: IBMFS
	0=no; 1= yes; 2= not on electronic files	0=no; 1= yes; 2= not on electronic files			0= highly probable (last visit 2022-2020); 1= unlikely to attend (last visit 2019); 2= very improbable to attend(last visit 2018 or less); 3= defently not going to attend (>18 years old , Dead)	0=F; 1=M	1= DC; 2= SDS; 3= DBA; 4=TAR; 5= SCN; 6= Undefinied IBMFS ;	0=no; 1=yes; 2= not reported	0=no; 1=yes; 2= not reported	0=no; 1=yes; 2= not reported			0=no; 1=yes; 2=not reported		0=no; 1=yes; 2=not reported	0=no; 1=yes; 2=not reported	0=no; 1=yes	0=no; 1=yes	0=no; 1=yes		0=no; 1=yes	0=no; 1=yes	0=no; 1=yes	0=no; 1=yes			0=no; 1=yes	0=no; 1=yes	0= no; 1=yes	0 = Normocephalic, 1 = Brachycephalic, 2 = Dolichocephalic, 3 = Plagiocephaly	0=no; 1=yes	0=no; 1=yes	0=no; 1=yes	0=no; 1=yes	0=no; 1=yes	0=no; 1=yes	0=no; 1=yes			0=no; 1=yes	0=no; 1=yes	0=no; 1=yes	0=no; 1=yes	0=no; 1=yes	0=no; 1=yes	0=no; 1=yes	0=no; 1=yes	0=no; 1=yes	0=no; 1=yes
IBMFS_Px ID_Number	Evaluated by the Genetics Department	Evaluated by the outpatient Hematology clinic	Age of last visit to the outpatient clinic general	Age of pbl diagnosis (years)	Probability of Attending	Sex	Probable IBMFS phenotype Dx	Endogamy	Consanguinity	Isonym	Age of messurament (y)	Height (m)	Short stature (SD <-2 o P <3)	Weight (kg)	Low Weight	Microcephaly (HP:0000252)	Generalized hyperpigmentation (HP:0007440)	Generalized hypopigmentation (HP:0007513)	Cafe-au-lait spot (HP:0000957)	Number of Café-au-lait-spots	Hyperpigmented spots (HP:0001034)	Hypopigmented spots (HP:0009719)	Capillary hemangioma (HP:0005306)	Other skin abnormality	Type of other skin abnormality	# pigmentation abnormality	Skin abnormality (HP:0000951)	Nail dysplasia (HP:0002164)	Skull abnormality (HP:0000929)	Type of Skull abnormality	Triangular face (HP:0000325)	Frontal bossing (HP:0002007)	Flat nasal tip (HP:0000437)	Bulbous nasal tip (HP:0000414)	Micrognathia (HP:0000347)	Retrognathia (HP:0000278)	Other facial abnormality	Type of other facial abnormality	# facial abnormality	Facial abnormality	Evaluated by dismorphologist	Small eyes (HP:0000568)	Hortizontal palpebral fissures	Upslanted palpebral fissures (HP:0000582)	Downslanted palpebral fissures (HP:0000494)	Epicanthal folds (HP:0000286)	Proptosis (HP:0000520)	Hypertelorism (HP:0000316)	Hypotelorism (HP:0000601)
1	1	1	1	1	0	1	1	0	0	0	1	80	0	10.68	0	0	0	0	0	0	1	0	0	0	Post inflammatory dermatoses	1	1	0	0	0	0	0	0	1	0	0	1	Anteverted nostrils (HP:0000463)	2	1	1	0	1	0	0	1	0	0	0
2	1	1	7	7	0	1	1	1	0	0	7	1.22	0	20.7	0	0	0	0	0	0	1	0	0	0	0	1	1	1	0	0	0	0	0	0	0	0	0	0	0	0	1	0	1	0	0	0	0	0	0
3	1	1	18	8	3	1	1	0	0	0	16	1.63	0	46	0	0	0	0	0	0	1		0	0	0	1	1	1	0	0	0	0	1	0	0	0	0	0	1	1	1	0	1	0	0	0	0	0	0
4	0	1	18	15	3	1	1	0	0	0	18	1.65	0	47.7	1	2	1	0	0	0	1	0	0	1	Eyelid erythema (HP:0040323), oral cavity with atrophy of papillae	3	1	1	0	0	0	0	0	0	0	0	0	0	0	0	0	0	0	0	0	0	0	0	0
5	1	1	12	3	3	1	1	0	0	0	12	1.29	1	22	1	2	1	0	0	0	1	0	0	1	Telangiectases and dermatosis in the perioral area consisting of erythema and millimeter papules	3	1	1	0	0	0	0	0	0	0	0	0	0	0	0	1	0	1	0	0	0	0	0	0
6	1	1	10	4	0	0	1	1	0	2	10	1.27	1	21.3	1	0	1	1	0	0	1	0	0	1	Areas of atrophy that only affect the left side of the body and respect the midline; telangiectases, xerosis and pruritus, non-adherent and oily whitish fine scale on the scalp	4	1	1	0	0	0	1	0	0	0	0	1	High anterior hairline (HP:0009890)	2	1	1	0	1	0	0	0	0	0	0
7	1	1	7	5	0	0	1	0	0	2	5	1.14	0	18.75	0	0	0	0	0	0	1	0	0	1	Clubbing in toes of both hands	2	1	0	0	0	1	1	0	1	0	0	0	0	3	1	1	0	1	0	0	0	0	0	0
8	1	0	0	1	0	1	3	0	0	2	0	0.49	1	2.4	1	1	0	0	0	0	0	0	0	0	0	0	0	0	0	0	0	0	0	0	0	0	1	Depressed nasal bridge (HP:0005280), short nose (HP:0003196), anteverted nostrils (HP:0000463)	1	1	1	0	1	0	0	0	0	0	0
9	0	1	3	2	0	0	3	0	0	2	5	0.99	1	12.9	1	2	0	0	0	0	0	0	0	0	0	0	0	0	0	0	0	0	0	0	0	0	0	0	0	0	0	0	0	0	0	0	0	0	0
10	1	1	6	4	0	1	3	0	0	2	5	1.14	0	18.4	0	1	0	0	0	0	0	0	0	0	0	0	0	0	1	2	0	0	0	0	0	0	1	Flat filtrum, underdeveloped nasal alae (HP:0000430)	2	1	1	0		1	0	0	0	0	0
11	1	1	1	0	0	1	3	1	0	0	1	0.75	0	9	0	0	0	0	0	0	0	0	0	0	0	0	0	0	0	0	0	1	0	1	0	0	0	0	2	1	1	0	1	0	0	0	0	0	0
12	1	1	15	13	0	0	3	1	0	0	14	1.53	0	48.2	0	0	0	0	0	0	0	0	0	0	0	0	0	0	0	0	0	0	0	0	0	0	1	Prognathism (HP:0000303)	1	1	1	0	1	0	0	0	0	0	0
13	1	1	8	0	0	1	3	0	0	2	3	0.965	0	12	1	0	0	0	0	0	0	0	0	0	0	0	0	0	0	0	0	0	0	1	0	0	1	Lightly depressed nasal bridge (HP:0005280)	2	1	1	0	1	0	0	0	0	0	0
14	1	1	4	1	0	1	3	0	0	2	1	0.81	0	11.43	0	1	0	0	0	0	1	0	0	1	GVHD, generalized xerosis	2	1	0	0	0	0	0	0	0	0	0	0	0	0	0	1	0	0	0	1	0	0	0	0
15	1	1	14	0	0	1	3	0	0	0	14	1.31	1	25.8	1	1	0	0	0	0	0	0	0	1	Linear atrophic hypopigmented scars on the anterior thighs (striae alba)	1	1	0	0	0	0	0	0	1	0	0	0	0	1	1	1	0	1	0	0	0	0	0	0
16	1		3	1	0	0	3	0	0	2	3	0.875	1	9	1	1	0	0	0	0	0	0	0	0	0	0	0	0	0	0	0	0	0	0	0	0	0	0	0	0	1	0	0	1	0	0	0	0	0
17	1	0	3	2	0	0	3	0	0	2	3	0.89	1	11	1	1	0	0	0	0	0	0	0	1	Xerosis (HP:0000958)	1	1	0	0	0	0	0	0	1	0	1	0	0	2	1	1	0	1	0	0	0	0	0	0
18	1	1	5	3	0	1	3	0	0	2	4	0.984	0	14.5	0	1	0	0	1	14	0	1	0	0	0	2	1	0	0	0	0	0	0	0	0	0	1	Short nose (HP:0003196), anteverted nostrils (HP:0000463), long and broad filtrum	1	1	1	0	1	0	0	1	0	0	0
19	1	1	7	4	0	1	3	0	0	2	6	1.083	1	16.9	0	1	0	0	0	0	0	0	0	0	0	0	0	0	0	0	0	0	0	1	0	0	0	0	1	1	1	0	1	0	0	0	0	0	0
20	1	1	15	13	0	1	3	0	0	0	15	1.55	1	40	1	0	0	0	1	1	0	0	0	0	0	1	1	0	0	0	1	0	1	0	0	1	1	Midface hypoplasia (HP:0011800)	4	1	1	0	1	0	0	0	0	0	0
21	1	1	5	3	0	0	3	0	0	0	4	0.995	0	13.5	0	0	0	0	0	0	0	1	0	0	0	1	1	0	0	0	0	0	0	0	0	0	1	Small forehead (HP:0000350)	1	1	1	0	0	0	1	0	0	0	0
22	1		10	6	0	1	3	0	0	2	10	1.15	1	20	1	1	0	0	0	0	0	0	0	0	0	0	0	0	0	0	0	0	0	0	0	0	1	Long face (HP:0000276), synophrys (HP:0000664), malar hypoplasia (HP:0000272)	1	1	1	0	1	0	0	1	0	0	0
23	1	0	17	15	0	1	2	1	0	0	17	1.69	0	66.3	0	0	0	0	0	0	0	0	0	1	Acanthosis nigricans (HP:0000956)	1	1	0	0	0	0	0	0	0	0	0	0	0	0	0	1	0	1	0	0	0	0	0	0
24	1	1	8	1	0	1	2	1	0	2	5	0.95	1	12.8	1	1	0	0	0	0	0	0	0	1	Seborrheic dermatitis (HP:0001051) on scalp	1	1	0	0	0	0	0	0	1	0	0	1	Small forehead (HP:0000350) with hypertrichosis, high anterior hairline (HP:0009890) and low posterior hairline (HP:0002162)	2	1	1	0	1	0	0	0	0	0	0
25	0	1	4	1	0	0	2	1	0	2	4	0.86	1	11	1	2	0	0	0	0	0	0	0	0	0	0	0	0	0	0	NA	NA	NA	NA	NA	NA	NA	0	0	0	0	0	0	0	0	0	0	0	0
26	1	1	14	13	0	1	2	0	0	2	13	1.39	1	34.8	1	0	0	0	0	0	0	0	0	0	0	0	0	0	0	0	0	0	0	0	0	0	0	0	0	0	1	0	1	0	0	0	0	0	0
27	1	1	1	0	0	0	2	0	0	0	0	0.67	1	6.6	1	1	0	0	0	0	0	0	0	1	Poorly defined subcutaneous nodule in the left lower limb	1	1	0	0	0	0	0	0	0	0	0	0	0	0	0	1	0	1	0	0	1	0	0	0
28	1	1	12	6	0	1	2	0	0	1	10	1.16	1	48.5	1	0	0	0	0	0	1	0	0	1	Xerosis (HP:0000958), excoriated plaques, papules and hyperpigmented nodules in abdominal and lumbar region	2	1	0	1	2	0	0	0	0	0	0	1	Small forehead (HP:0000350), rectangular nose, eyebrows with tendency to synophrys	2	1	1	0	1	0	0	0	0	0	0
29	1	1	2	0	0	0	2	0	1	0	2	0.64	1	4.6	1	1	0	0	0	0	0	0	0	0	0	0	0	0	0	0	0	0	0	0	1	0	1	Depressed nasal bridge	2	1	1	0	1	0	0	0	0	0	0
30	1	1	18	15	3	1	2	0	0	0	18	1.58	1	47	1	0	0	0	0	0	0	0	0	0	0	0	0	0	0	0	0	0	0	0	0	0	1	Prognathism (HP:0000303)	1	1	1	0	0	1	0	1	0	0	0
31	1	1	4	2	0	1	2	0	0	2	5	0.84	1	10	1	1	0	0	0	0	0	0	0	0	0	0	0	0	0	0	0	0	0	1	0	0	0	0	1	1	1	0	1	0	0	0	0	0	0
32	1	0	4	1	0	1	4	0	0	2	4	1.01	0	14	0	0	0	0	1	1	0	0	0	0	0	1	1	0	0	0	0	0	1	0	0	0	0	0	1	1	1	0	1	0	0	0	0	0	0
33	1	1	2	0	0	0	4	0	0	2	0	0.66	1	6.93	1	0	0	0	0	0	0	0	1	0	0	1	1	0	0	0	0	1	0	0	0	0	0	0	1	1	1	0	1	0	0	0	0	0	0
34	1	1	3	0	0	1	5	0	0	0	3	0.914	0	12.6	0	0	0	0	0	0	0	0	0	0	0	0	0	0	1	3	0	0	0	0	0	0	0	0	1	1	1	0	1	0	0	0	1	1	0
35	1	1	1	0	0	1	5	0	0	2	0	0.62	1	5.475	1	1	0	0	0	0	0	0	0	0	0	0	0	0	0	0	0	0	0	1	0	0	0	0	1	1	1	0	1	0	0	0	0	0	0
36	1	1	15	6	0	1	6	0	1	0	15	1.57	0	44	0	0	0	0	0	0	0	1	0	0	0	1	1	0	0	0	0	0	1	0	0	0	0	0	1	1	1	0	1	0	0	0	0	0	0
37	1	0	13	13	0	0	4	0	0	2	13	1.3	1	29.8	1	1	0	0	0	0	0	0	0	0	0	0	0	0	0	0	0	0	0	0	0	1	0	0	1	1	1	0	1	0	0	1	0	0	0
38	1	1	12	8	3	0	6	1	2	2	11	1.445	0	32	0	0	1	0	1	1	0	1	0	0	0	3	1	0	0	0	0	0	0	1	0	0	0	0	1	1	1	0	0	1	0	1	0	0	0
39	1	1	3	0	0	0	6	0	0	0	0	0.69	0	8.175	0	0	0	0	0	0	0	0	0	0	0	0	0	0	1	3	0	1	0	1	0	0	0	0	3	1	1	0	1	0	0	0	0	1
40	1	1	2	1	0	1	6	0	0	0	1	0.83	0	10	1	0	0	1	0	0	0	0	0	1	Multiple bruises	2	1	0	1	1	0	0	0	1	0	0	1	High anterior hairline (HP:0009890)	3	1	1	0	0	0	1	1	0	1	0
41	1	1	5	2	0	0	6	0	0	2	5	0.879	1	10.7	1	0	0	0	0	0	0	1	0	0	0	1	1	0	0	0	1	0	0	0	0	0	0	0	1	1	1	0	1	0	0	1	0	0	0
42	1	1	7	8	3	1	6	0	1	1	7	1.16	0	19	0	0	0	0	0	0	0	0	0	0	0	0	0	0	0	0	0	0	0	0	0	0	0	0	0	0	1	0	1	0	0	0	0	0	0
43	0	1	10	7	0	0	6	0	0	2	111	1.39	0	35	0	2	0	0	0	0	0	0	0	0	0	0	0	0	0	0	0	0	0	0	0	0	0	0	0	0	0	0	0	0	0	0	0	0	0
44	1	0	3	0	0	1	6	0	0	0	3	0.93	0	12.5	0	2	0	0	0	0	0	0	0	0	0	0	0	0	0	0	0	0	0	0	0	0	1	Pointed chin (HP:0000307)	1	1	1	0	1	0	0	0	0	0	0
45	1	1	8	6	0	0	6	1	0	1	8	1.33	0	26.5	0	0	0	0	0	0	0	0	0	0	0	0	0	0	0	0	1	0	0	1	0	0	0	0	2	1	1	0	1	0	0	0	0	1	0
46	1	1	4	3	0	0	6	1	1	0	4	0.98	0	17.6	0	0	0	0	0	0	0	0	0	0	0	0	0	0	1	2	0	0	0	1	0	0		0	2	1	1	0	1	0	0	0	0	1	0
47	1	1	11	10	0	0	6	1	0	2	11	1.52	0	52	0	0	0	0	0	0	0	1	0	0	0	1	1	0	0	0	0	0	0	1	0	0	0	0	1	1	1	0	1	0	0	0	0	0	0
48	1	1	10	9	0	0	6	0	0	0	9	1.38	0	38	0	0	0	0	0	0	0	0	0	0	0	0	0	0	0	0	0	0	0	1	0	0	0	0	1	1	1	0	0	1	0	0	0	1	0
49	1	1	18	3	0	1	6	0	0	0	17	1.66	0	73.6	0	0	0	0	0	0	0		0	0	0	0	0	0	0	0	0	0	0	0	0	0	0	0	0	0	1	0	1	0	0	0	0	0	1
[truncated: 298 more columns]
